# Supplementary material for: Modelling Diabetic Cardiomyopathy: Using Human Stem Cell-Derived Cardiomyocytes to Complement Animal Models
Source: Metabolites. 2022 Sep 3;12(9):832. doi: 10.3390/metabo12090832 (PMC9503602; doi:10.3390/metabo12090832)
Supplement: Supplementary file 1 [file metabolites-12-00832-s001.zip]

Archive with 1 entries (1 files):
- metabolites-1832669-supplementary.pdf
